# Supplementary material for: Prevalence of Lawsonia intracellularis and characteristics of gut microbiomes of the infected pigs in Shaanxi province, China
Source: Front Microbiol. 2026 May 11;17:1834533. doi: 10.3389/fmicb.2026.1834533 (PMC13200065; doi:10.3389/fmicb.2026.1834533)
Supplement: Supplementary file 1 [file Table_1.xlsx]

## Sheet: Sheet1
Table S1. Numbers of fecal samples collected from healthy pigs at different ages in 5 large-scale pig farms in Shaanxi Province.
Regions\Stages	Luochuan		Tongchuan		Weinan		Zhouzhi		Chenggu
	Numbers of samples collected	Numbers of postive sample	Numbers of samples collected	Numbers of postive sample	Numbers of samples collected	Numbers of postive sample	Numbers of samples collected	Numbers of postive sample	Numbers of samples collected	Numbers of postive sample
Nursery pigs	23	2	20	2	25	3	30	2	12	0
Growing pigs	10	2	28	6	20	10	45	16	38	13
Finishing pigs	0	0	10	1	10	2	40	9	33	6
Gestation sows	25	2	76	1	30	4	18	2	10	1
Lactating sows	12	1	35	1	14	1	8	0	5	0
Gilt	10	4	50	6	12	3	6	1	5	1
Boars	3	1	4	0	2	0	2	0	1	0
