# Supplementary material for: Prevalence of Lawsonia intracellularis and characteristics of gut microbiomes of the infected pigs in Shaanxi province, China
Source: Front Microbiol. 2026 May 11;17:1834533. doi: 10.3389/fmicb.2026.1834533 (PMC13200065; doi:10.3389/fmicb.2026.1834533)
Supplement: Supplementary file 2 [file Table_2.xlsx]

## Sheet: Sheet1
Table S2. The concentration of Lawsonia intracellularis in fecal samples at different growth stages
Stages\Numbers	Nursery pigs			Growing pigs			Finishing pigs			Gestation sows			Lactating sows			Gilt
	CT	copies/µl	Log10 copies/μL	CT	copies/µl	Log10 copies/μL	CT	copies/µl	Log10 copies/μL	CT	copies/µl	Log10 copies/μL	CT	copies/µl	Log10 copies/μL	CT	copies/µl	Log10 copies/μL
	33.3106	3.1069	1279.08	26.0935	5.38643	243464	32.8713	3.24565	1760.56	34.4341	2.75203	564.98	35.0616	2.55383	357.954	34.0179	2.88347	764.666
	34.26	2.80702	641.232	26.665	5.20593	160669	33.4968	3.04807	1117.05	32.0229	3.5136	3262.91	35.2524	2.49356	311.574	34.3529	2.77768	599.346
	34.5382	2.71913	523.752	30.1093	4.11805	13123.4	34.0837	2.86268	728.928	32.3991	3.39478	2481.88	35.7731	2.32909	213.349	34.4978	2.73191	539.394
	34.8626	2.61667	413.688	30.1257	4.11285	12967.3	34.5631	2.71127	514.359	34.3265	2.78601	610.96				34.6183	2.69383	494.118
	35.234	2.49938	315.777	30.6776	3.93855	8680.61	34.6397	2.68709	486.505	35.3107	2.47513	298.629				34.7622	2.64838	445.016
	35.4399	2.43434	271.857	31.0366	3.82514	6685.64	34.7587	2.64948	446.152	35.4087	2.44417	278.083				34.8294	2.62717	423.806
	35.4616	2.42749	267.601	32.2417	3.4445	2782.9	35.0263	2.56497	367.254	35.4998	2.41541	260.26				34.8648	2.61597	413.021
	35.7472	2.33728	217.411	32.7081	3.29718	1982.37	35.0557	2.55568	359.482	35.8219	2.31367	205.907				34.9089	2.60204	399.985
	35.8853	2.29365	196.631	33.2134	3.13758	1372.72	35.1368	2.53007	338.903	35.8864	2.29331	196.478				35.0981	2.54228	348.564
				33.751	2.9678	928.532	35.231	2.50032	316.461	35.9086	2.2863	193.329				35.1953	2.5116	324.789
				33.9118	2.91699	826.014	35.2331	2.49966	315.982							35.2174	2.50462	319.607
				34.5037	2.73005	537.09	35.4998	2.4154	260.258							35.2715	2.48752	307.268
				34.7949	2.63806	434.574	35.6138	2.37939	239.548							35.3043	2.47716	300.03
				35.1467	2.52694	336.467	35.7277	2.34344	220.518							35.3072	2.47626	299.407
				35.2238	2.5026	318.126	35.7736	2.32892	213.266							35.5302	2.4058	254.568
				35.3711	2.45605	285.794	35.8072	2.31831	208.117
				35.4704	2.4247	265.888	35.8262	2.31231	205.265
				35.4847	2.42017	263.133	35.8871	2.2931	196.38
				35.6039	2.38252	241.282
				35.6398	2.3712	235.073
				35.7523	2.33567	216.605
				35.8162	2.31548	206.766
				35.8388	2.30834	203.394
				35.8567	2.3027	200.768
				35.941	2.27605	188.82
				35.97	2.26689	184.881
				34.0812	2.8635	730.298
				35.1494	2.52608	335.803
				34.1662	2.83663	686.48
				35.1948	2.51176	324.905
				35.229	2.50096	316.929
				33.3576	3.09204	1236.07
				32.4166	3.38927	2450.59
				33.5629	3.02721	1064.65
				34.6272	2.69102	490.928
