# Supplementary material for: Prevalence of Lawsonia intracellularis and characteristics of gut microbiomes of the infected pigs in Shaanxi province, China
Source: Front Microbiol. 2026 May 11;17:1834533. doi: 10.3389/fmicb.2026.1834533 (PMC13200065; doi:10.3389/fmicb.2026.1834533)
Supplement: Supplementary file 4 [file Table_4.xlsx]

## Sheet: Sheet1
Table S4. Information on Samples and 16S rRNA Gene Sequencing Data.
Sequencing	SampleID	Raw_total_reads	Clean_total_reads	Clean_total_tags	Q20(%)	Q30(%)	GC(%)
paired-end	A.1	127701	127458	123905	99.1	96.6	53.3
paired-end	A.2	123459	123248	119398	98.9	95.9	52.8
paired-end	A.3	124145	123911	120182	98.9	95.9	55.4
paired-end	A.4	126012	125770	122095	99	96.3	53.2
paired-end	A.5	126153	125955	121926	98.9	96	52.9
paired-end	A.6	130832	130596	127281	99.1	96.4	53.3
paired-end	A.7	124594	124393	121162	99.1	96.5	53.3
paired-end	A.8	131796	131497	127472	99	96.1	53.5
paired-end	A.9	120843	120614	117287	99	96.2	53.4
paired-end	A.10	123393	123184	119960	99.1	96.5	52.9
paired-end	B.1	131102	130878	127131	99	96.1	52.4
paired-end	B.2	131326	131003	126758	98.9	96	52.8
paired-end	B.3	121865	121619	117840	99	96	52.1
paired-end	B.4	120251	119966	116115	98.9	95.9	52.1
paired-end	B.5	131637	131376	127602	99	96.1	52.4
paired-end	B.6	128553	128306	124777	99.1	96.3	53
paired-end	B.7	122184	121951	118313	98.9	95.9	52.2
paired-end	B.8	122034	121795	118009	99	96.1	52.9
paired-end	B.9	124568	124334	120438	98.9	96	52.2
paired-end	B.10	125490	125237	121541	98.9	95.9	51.8
paired-end	B.11	129547	129259	124985	98.8	95.5	52
paired-end	B.12	123418	123209	119432	99	96.1	52.8
paired-end	B.13	120587	120360	116601	98.9	95.9	52.4
paired-end	B.14	125631	125430	121916	99	96.2	53.2
paired-end	B.15	128166	127881	123712	98.9	96	52.4
paired-end	B.16	130852	130628	126929	99	96.1	53.4
