# Supplementary material for: Prevalence of Lawsonia intracellularis and characteristics of gut microbiomes of the infected pigs in Shaanxi province, China
Source: Front Microbiol. 2026 May 11;17:1834533. doi: 10.3389/fmicb.2026.1834533 (PMC13200065; doi:10.3389/fmicb.2026.1834533)
Supplement: Supplementary file 5 [file Table_5.xlsx]

## Sheet: Sheet1
Table S5. The alpha diversity index of each group.
Items	Groups		P-values
	NC	PC
Shannon	3.44±0.18	3.59±0.15	0.526
Simpson	0.12±0.02	0.13±0.02	0.864
Chao1	1082.28±62.65	1370.15±53.41**	0.003
ACE	1303.54±67.62	1614.31±53.58**	0.002
Results are presented as mean ± S.E.M. n = 10. NC, feces without Lawsonia intracellularis；PC, feces withLawsonia intracellularis;** Means significant difference (P < 0.01) between the NC and PC groups.
